# Supplementary material for: Mapping the Scaffolding of Metacognition and Learning by AI Tools in STEM Classrooms: A Bibliometric–Systematic Review Approach (2005–2025)
Source: J Intell. 2025 Nov 15;13(11):148. doi: 10.3390/jintelligence13110148 (PMC12653222; doi:10.3390/jintelligence13110148)
Supplement: Supplementary file 1 [file jintelligence-13-00148-s001.zip]

Archive with 1 entries (1 files):
- jintelligence-3876850-Supplementary Material.pdf
